# Supplementary material for: A linkage map of the Atlantic salmon (Salmo salar) based on EST-derived SNP markers
Source: BMC Genomics. 2008 May 15;9:223. doi: 10.1186/1471-2164-9-223 (PMC2405805; doi:10.1186/1471-2164-9-223)
Supplement: Additional file 2 — Atlantic salmon linkage map. Linkage map in Excel format. [file 1471-2164-9-223-S2.xls]

## Sheet: maps5
group	d01
Ssa202DU	0
Ssa0166ECIG	17.1
Ssa0182ECIG	40.8
Ssa406UoS	66
Ssa0219ECIG	85.5
Ssa0114ECIG	103.8
group	s01
Ssa202DU	0
Ssa0182ECIG	0.149
Ssa0166ECIG	0.154
Ssa0219ECIG	0.154
Ssa406UoS	0.378
Ssa0114ECIG	1.21
group	d02
Ssa0145ECIG	0
Ssa0084ECIG	4.8
BHMS389	7.8
Ssa0010aECIG	9.4
Ssa0010bECIG	9.4
Ssa0198ECIG	10.8
SSOsl311	12.4
Ssa0222aECIG	14.1
Ssa0222bECIG	14.1
Ssa0222cECIG	14.1
Ssa0072ECIG	14.7
Ssa0008ECIG	21.1
Ssa0239ECIG	28.3
Ssa0155ECIG	29
SSOSL417	29.6
Ssa0193ECIG	31.1
Ssa0173ECIG	31.4
Ssa0068ECIG	36.6
Ssa0178ECIG	37.6
Ssa0056ECIG	46.5
Ssa0046ECIG	46.9
BHMS201	56.1
BHMS360	56.2
Ssa0051ECIG	59.3
BHMS278	61.3
Ssa0059aECIG	65.3
Ssa0059bECIG	65.3
Ssa0078ECIG	67.7
Ssa0162ECIG	67.7
OMM1228	68.4
group	s02
Ssa0008ECIG	0
Ssa0051ECIG	0
BHMS278	0
Ssa0084ECIG	0
SSOSL417	0
BHMS389	0
SSOsl311	0
BHMS201	0
BHMS360	0
Ssa0145ECIG	0
Ssa0178ECIG	0
Ssa0072ECIG	0
Ssa0239ECIG	0
Ssa0068ECIG	0
Ssa0059aECIG	0
Ssa0059bECIG	0
Ssa0222aECIG	0
Ssa0222bECIG	0
Ssa0222cECIG	0
Ssa0056ECIG	0
Ssa0173ECIG	0
Ssa0155ECIG	0
Ssa0010aECIG	0
Ssa0010bECIG	0
Ssa0193ECIG	0
Ssa0162ECIG	0
OMM1228	0
group	d03
CL12747	0
Ssa0033ECIG	0.5
Ssa0105ECIG	2.2
Ssa0215ECIG	4.8
CL22911	8.6
Ssa0014ECIG	13.7
BHMS429	18.1
Ssa0231ECIG	21.2
Ssa0227ECIG	21.2
Ssa0013ECIG	24.1
Ssa0251ECIG	26.6
Ssa0250ECIG	27.4
Ssosl444	31.2
Ssa0240ECIG	69.7
Ssa0169aECIG	87.6
Ssa0169bECIG	87.6
group	s03
CL12747	0
Ssa0033ECIG	19.6
Ssa0215ECIG	20.7
Ssosl444	21.3
Ssa0231ECIG	21.3
Ssa0013ECIG	21.3
Ssa0250ECIG	21.3
Ssa0251ECIG	21.3
Ssa0169aECIG	21.3
Ssa0169bECIG	21.3
BHMS429	21.3
Ssa0105ECIG	21.5
CL22911	21.9
Ssa0227ECIG	21.9
Ssa0014ECIG	23
group	d04
Sal6UoG	0
Ssa0065ECIG	30.1
Ssa171DU	40.6
OMM1037	41
Ssa0074ECIG	53.3
Ssa0053ECIG	55.8
Ssa0073ECIG	60.6
Ssa0103aECIG	71.4
Ssa0103bECIG	71.4
Ssa0175aECIG	71.5
Ssa0175bECIG	71.5
Ssa0238ECIG	79.6
Ssa0101ECIG	86.2
Ssa0054ECIG	90
Ssa0088ECIG	99.6
Ssa0235ECIG	110.9
Ssa0090ECIG	112.7
Omy27INRA	117.1
group	s04
Sal6UoG	0
Ssa0065ECIG	0.2
OMM1037	0.2
Ssa171DU	0.5
Ssa0074ECIG	0.5
Ssa0053ECIG	0.5
Ssa0073ECIG	0.5
Ssa0103aECIG	0.5
Ssa0103bECIG	0.5
Ssa0175aECIG	0.8
Ssa0175bECIG	0.8
Ssa0238ECIG	1.1
Ssa0101ECIG	1.2
Ssa0054ECIG	1.6
Ssa0088ECIG	1.9
Ssa0235ECIG	2
Ssa0090ECIG	2.2
Omy27INRA	2.4
Ssa0221aECIG	2.4
Ssa0221bECIG	2.4
group	d05
BHMS7-017	0
SSsp2213	1
Ssa0170ECIG	3.8
Ssa0261ECIG	9.9
Ssa0100ECIG	9.9
Ssa0058ECIG	14.3
Ssa0254aECIG	15.8
Ssa0254bECIG	15.8
Ssa0200ECIG	28.6
Ssa0131aECIG	30.4
Ssa0131bECIG	30.4
Ssa0259ECIG	30.4
OMM1264	51.7
Ssa0211ECIG	55.5
Ssa0050ECIG	55.5
SSsp2201	72
CL68800	74.3
group	s05
BHMS7-017	0
SSsp2213	1.4
Ssa0170ECIG	1.4
Ssa0100ECIG	1.4
Ssa0261ECIG	1.4
Ssa0058ECIG	1.4
Ssa0254aECIG	1.4
Ssa0254bECIG	1.4
Ssa0200ECIG	1.4
Ssa0131aECIG	1.4
Ssa0131bECIG	1.4
Ssa0259ECIG	1.4
OMM1264	1.4
Ssa0050ECIG	1.4
Ssa0211ECIG	1.4
SSsp2201	1.4
CL68800	1.4
Ssa0128ECIG	1.4
Ssa0151ECIG	1.4
group	d06
CL4778A	0
Ssa0204ECIG	45.9
Ssa0007ECIG	53.1
OtsG68UCD	53.1
Ssa0049ECIG	55.7
Ssa0118aECIG	59.6
Ssa0118bECIG	59.6
Ssa0224ECIG	60.9
Ssa0260ECIG	60.9
SSsp2210	60.9
Ssa0187aECIG	66.5
Ssa0187bECIG	66.5
Ssa0060ECIG	67.1
Ssa0212ECIG	70.7
BHMS382	71.4
DAA	72.4
Ssa0156ECIG	76.2
Ssa0121ECIG	80.6
Ssa64/ii	80.6
Ssa0148ECIG	82
Ssa0009ECIG	83.5
group	s06
CL4778A	0
Ssa0204ECIG	0
OtsG68UCD	0
Ssa0007ECIG	0
Ssa0049ECIG	0
Ssa0118aECIG	0
Ssa0118bECIG	0
Ssa0224ECIG	0
SSsp2210	0
Ssa0260ECIG	0.2
Ssa0187aECIG	0.3
Ssa0187bECIG	0.3
Ssa0060ECIG	0.3
Ssa0212ECIG	0.3
Ssa0148ECIG	0.3
Ssa0121ECIG	0.3
Ssa64/ii	0.3
Ssa0156ECIG	0.4
BHMS382	0.5
DAA	0.5
Ssa0009ECIG	11.3
group	d07
BHMS269	0
BHMS117B	2.6
BHMS117A	2.6
BHMS356	10.5
BHMS337	30
Ssa0209ECIG	35
Ssa0189ECIG	39.8
SSsp2216	46.3
Ssa0012ECIG	46.3
Ssa0194ECIG	50.9
SSsp2215	56.8
CL9859	56.8
group	s07
BHMS269	0
BHMS117A	0
BHMS117B	0
BHMS356	0
BHMS337	0
Ssa0209ECIG	0
Ssa0189ECIG	0
Ssa0012ECIG	0
SSsp2216	0
Ssa0194ECIG	0
CL9859	37.1
SSsp2215	56.4
group	d08
Ssa0134aECIG	0
Ssa0134bECIG	0
Alu308	12.1
Ssa401	12.3
BHMS546	17.2
Ssa0034ECIG	18.2
Ssa0133ECIG	18.8
Ssa0094ECIG	25.1
Ssa0130ECIG	27.1
BHMS177	27.1
Ssa98	29.4
BHMS130	31.5
Ssa0186ECIG	41.7
Omy301UoG	42.4
Ssa0217ECIG	46.2
Ssa0066ECIG	48.7
Ssa0218ECIG	48.7
Ssa0228aECIG	49.1
Ssa0228bECIG	49.1
Ssa0247ECIG	49.5
Ssa197DU	49.5
Ssa0048aECIG	49.7
Ssa0048bECIG	49.7
Ssa0048cECIG	49.7
group	s08
Ssa0134aECIG	0
Ssa0134bECIG	0
Alu308	0
Ssa401	0
BHMS546	0
Ssa0034ECIG	0
Ssa0133ECIG	0
Ssa0094ECIG	0
Ssa0130ECIG	0
BHMS177	0
Ssa98	0
BHMS130	0
Ssa0186ECIG	0
Omy301UoG	0
Ssa0217ECIG	0
Ssa0066ECIG	0
Ssa0218ECIG	0
Ssa0179ECIG	0
Ssa0228aECIG	1
Ssa0228bECIG	1
Ssa0247ECIG	1.8
Ssa197DU	2.1
Ssa0048aECIG	8.4
Ssa0048bECIG	8.4
Ssa0048cECIG	8.4
group	d09a
Ssa0232ECIG	0
Ssa0203aECIG	3.4
Ssa0203bECIG	3.4
Ssa0153aECIG	5.3
Ssa0153bECIG	5.3
Ssa408UoS	8.6
Ssa0043aECIG	8.6
Ssa0043bECIG	8.6
Ssa0017ECIG	9.5
Ssa0028ECIG	18.2
BHMS221A	20.7
Ssa413UoS	29.3
BX867151/i	31.1
SSOsl438	33.7
BHMS189	46.1
group	d09b
Ssa0081ECIG	0
group	s09
Ssa0232ECIG	0
Ssa0203aECIG	32.4
Ssa0203bECIG	32.4
Ssa0153aECIG	32.4
Ssa0153bECIG	32.4
Ssa408UoS	32.4
Ssa0043aECIG	32.4
Ssa0043bECIG	32.4
Ssa0017ECIG	32.4
Ssa0028ECIG	32.5
BHMS221A	32.6
Ssa413UoS	32.6
BX867151/i	32.6
SSOsl438	32.6
BHMS189	32.6
Ssa0081ECIG	32.6
Ssa0021ECIG	32.6
Ssa0144ECIG	32.6
BX079985	32.6
group	d10
Ssa0093ECIG	0
OMM1301	15.1
Ssa0041aECIG	38.5
Ssa0041bECIG	38.5
Ssa0041cECIG	38.5
Ssa0107ECIG	42
Ssa0086ECIG	48.1
BHMS7-033	48.1
Ssa0126aECIG	48.8
Ssa0126bECIG	48.8
Ssa0150aECIG	49.3
Ssa0150bECIG	49.3
Ssa0106ECIG	55.6
BX881655/i	55.6
Ssa0098aECIG	56.5
Ssa0098bECIG	56.5
CL15589	59.6
Ssa0140ECIG	59.8
Ssa0036ECIG	63.1
Ssa0233ECIG	63.1
BHMS330	63.7
Ssa0208aECIG	67.2
Ssa0208bECIG	67.2
Ssa0129ECIG	69.9
Ssa0256ECIG	69.9
Ssa48	74.7
Ssa0161ECIG	83.1
Ssa0042ECIG	86.6
Ssa0057aECIG	88.9
Ssa0057bECIG	88.9
Ssa0249ECIG	90
Omy18DIAS	91.6
Ssa0180ECIG	96.2
Ssa17	102.3
Ssa0040ECIG	104.7
CA050694	107.1
group	s10
Ssa0093ECIG	0
OMM1301	0
Ssa0041aECIG	0
Ssa0041bECIG	0
Ssa0041cECIG	0
Ssa0107ECIG	0
Ssa0086ECIG	0
BHMS7-033	0
Ssa0126aECIG	0
Ssa0126bECIG	0
Ssa0150aECIG	0
Ssa0150bECIG	0
Ssa0106ECIG	0
BX881655/i	0
Ssa0098aECIG	0
Ssa0098bECIG	0
CL15589	0
Ssa0140ECIG	0
Ssa0036ECIG	0
BHMS330	0
Ssa0208aECIG	0
Ssa0208bECIG	0
Ssa0233ECIG	0
Ssa0129ECIG	0
Ssa0256ECIG	0
Ssa48	0
Ssa0161ECIG	0
Ssa0042ECIG	0
Ssa0057aECIG	0
Ssa0057bECIG	0
Ssa0249ECIG	0
Omy18DIAS	0
Ssa0180ECIG	0
Ssa0040ECIG	0
Ssa0226ECIG	0
Ssa17	1
CA050694	20.1
group	d11
Ssa0035ECIG	0
Ssa0075ECIG	0.5
Ssa0097aECIG	1.7
Ssa0097bECIG	1.7
Ssa0015ECIG	1.7
OMM1272	5.7
Ssa0220ECIG	31.8
BHMS7-014	44.5
Ssa0062ECIG	53.8
Ssa417UoS	55.1
SsaD190	55.1
OMM1121/i	59.4
Ssa0147ECIG	61.9
BHMS184B	91.7
Ssa0137ECIG	101.9
group	s11
Ssa0035ECIG	0
Ssa0075ECIG	0
Ssa0097aECIG	0
Ssa0097bECIG	0
Ssa0015ECIG	0
OMM1272	0
Ssa0220ECIG	0
BHMS7-014	0
Ssa0062ECIG	0
Ssa417UoS	0
SsaD190	0
OMM1121/i	0
Ssa0147ECIG	0
BHMS184B	0
Ssa0137ECIG	0
group	d12
Ssa0038ECIG	0
BHMS259	1.2
BHMS267	1.5
Ssa0077ECIG	2.3
Ssa0197ECIG	4.2
Ssa74	11.6
Ssa0079aECIG	17.2
Ssa0079bECIG	17.2
Ssa0027ECIG	20.5
Ssa0181ECIG	35.6
Ssa0146ECIG	35.7
Ssa0160ECIG	36.7
Ssa0135ECIG	60.9
CL3014	69
OMM1070	72.1
Ssa0252ECIG	72.1
Ocl2UW	93.2
Ssa0112ECIG	95.9
OMM1108	99.3
group	s12
Ssa0038ECIG	0
BHMS259	10.2
BHMS267	10.2
Ssa0077ECIG	10.4
Ssa0197ECIG	10.4
Ssa74	10.4
Ssa0079aECIG	10.4
Ssa0079bECIG	10.4
Ssa0027ECIG	10.4
Ssa0181ECIG	10.4
Ssa0146ECIG	10.4
Ssa0160ECIG	10.4
Ssa0135ECIG	10.4
CL3014	10.6
OMM1070	10.8
Ssa0252ECIG	10.8
Ocl2UW	10.8
Ssa0112ECIG	10.8
OMM1108	10.8
group	d13
Ssa0142ECIG	0
CL17198	2.6
Ssa407UoS	4.4
Ssa0061ECIG	16.7
Ssa0190ECIG	17.6
Ssa0024ECIG	19.4
CL47345	21.3
CB505581	21.4
Ssa0001ECIG	22.9
Ssa0076ECIG	23.4
Ssa0225aECIG	25.9
Ssa0225bECIG	25.9
Ssa422UoS	25.9
Ssa0258ECIG	29.4
group	s13
Ssa0142ECIG	0
CL17198	0
Ssa407UoS	0
Ssa0061ECIG	0
Ssa0190ECIG	0
Ssa0024ECIG	0
CL47345	0
CB505581	0
Ssa0001ECIG	0
Ssa0076ECIG	0
Ssa0225aECIG	0
Ssa0225bECIG	0
Ssa422UoS	0
Ssa0092ECIG	0
Ssa0083ECIG	0
CA050122	0
Ssa0258ECIG	12.6
group	d14
CL10212	0
BHMS311	1.5
Ssa0257ECIG	1.5
OMM1011	3.1
OMM1032	4.2
Ssa0243ECIG	6.1
Ssa0216ECIG	9.7
BHMS111	11.5
Ssa0214ECIG	12.1
Ssa0069ECIG	22.3
BHMS321	23.1
OtsG249UCD	40.2
group	s14
CL10212	0
BHMS311	42.8
Ssa0257ECIG	45.5
OMM1011	55.8
OMM1032	57.7
Ssa0243ECIG	57.7
Ssa0216ECIG	57.7
BHMS111	57.7
Ssa0214ECIG	57.7
Ssa0069ECIG	57.8
BHMS321	57.8
OtsG249UCD	57.8
group	d15
CL16105	0
Ssa0205ECIG	0
BHMS386	4.6
UBA	14.3
Ssa0122aECIG	14.7
Ssa0122bECIG	14.7
Ssa0003ECIG	21.7
Ssa0248ECIG	23.2
Ssa0223aECIG	38.4
Ssa0223bECIG	38.4
Ssa0223cECIG	38.4
Ssa0255ECIG	38.4
group	s15
Ssa0205ECIG	0
CL16105	0.8
BHMS386	1.2
UBA	1.3
Ssa0122aECIG	1.5
Ssa0122bECIG	1.5
Ssa0003ECIG	1.5
Ssa0248ECIG	1.5
Ssa0223aECIG	1.5
Ssa0223bECIG	1.5
Ssa0223cECIG	1.5
Ssa0255ECIG	1.5
group	d16
Ssa0207ECIG	0
BHMS176	19.8
Ssa0230ECIG	28.9
Ssa0119ECIG	35.6
Ssa0176ECIG	35.6
Ssa418UoS/ii	36.8
Ssa0229ECIG	38.3
CL17121	41.5
Ssa0213ECIG	43.2
group	s16
Ssa0207ECIG	0
BHMS176	0
Ssa0230ECIG	0
Ssa0119ECIG	0
Ssa0176ECIG	0
Ssa418UoS/ii	0
Ssa0229ECIG	0
CL17121	4.6
Ssa0213ECIG	4.6
group	d17a
BX881655/ii	0
Ssa410UoS	2.5
group	d17b
Ssa0064ECIG	0
Ssa0055ECIG	33.4
Ssa0096ECIG	56.1
Ssa0188ECIG	84.4
CL9726	89.7
Ssa0164ECIG	89.7
Ssa0002ECIG	89.7
Ssa0018aECIG	95.3
Ssa0018bECIG	95.3
Ssa0202ECIG	95.7
Ssa0184ECIG	95.7
Ssa0025ECIG	95.7
Ssa0246ECIG	101.2
OtsG83UCD	109.4
group	s17
BX881655/ii	0
Ssa410UoS	7.3
Ssa0064ECIG	11.2
Ssa0055ECIG	11.2
Ssa0096ECIG	11.2
Ssa0188ECIG	11.2
Ssa0002ECIG	11.2
Ssa0164ECIG	11.2
CL9726	12.3
Ssa0018aECIG	12.3
Ssa0018bECIG	12.3
Ssa0025ECIG	12.3
Ssa0184ECIG	12.3
Ssa0202ECIG	12.3
Ssa0246ECIG	13.2
OtsG83UCD	29.1
group	d18
Ssa0082ECIG	0
SSsp1605	0
Ssa0080ECIG	0.9
Ssa0022ECIG	2.2
Ssa0052ECIG	25.7
BHMS377	31.2
Ssa85DU	36.4
Ssa0245ECIG	49.1
Ssa0157ECIG	65.8
group	s18
Ssa0082ECIG	0
SSsp1605	37.7
Ssa0080ECIG	53.9
Ssa0022ECIG	58.1
Ssa0052ECIG	58.1
BHMS377	58.1
Ssa85DU	58.3
Ssa0245ECIG	58.3
Ssa0157ECIG	58.3
group	d19
Ssa0091ECIG	0
Ssa0136ECIG	7.9
Ssa0159ECIG	9.9
CL17236a	9.9
BHMS365	24.9
Ssa0158ECIG	26.8
group	s19
Ssa0091ECIG	0
Ssa0136ECIG	1.1
Ssa0159ECIG	1.1
CL17236a	1.1
BHMS365	1.2
Ssa0158ECIG	1.2
group	d20
Ssa0244ECIG	0
Ssa0236ECIG	13.3
Ssa0117aECIG	14
Ssa0117bECIG	14
Ssa0020ECIG	14.5
Ssa20	14.5
Ssa0039ECIG	26.5
Ssa0109ECIG	38.7
Ssa0115aECIG	45.8
Ssa0115bECIG	45.8
Myo34_41	56.5
group	s20
Ssa0244ECIG	0
Ssa0236ECIG	0
Ssa0117aECIG	0
Ssa0117bECIG	0
Ssa0020ECIG	0.3
Ssa20	0.3
Ssa0039ECIG	0.3
Ssa0109ECIG	0.3
Ssa0115aECIG	0.3
Ssa0115bECIG	0.3
Myo34_41	0.5
group	d21
Ssa0063aECIG	0
Ssa0063bECIG	0
Ssa0063cECIG	0
Omi27TUF	7.3
Ssa0143ECIG	8.6
Ssa0124ECIG	9
Ssa0199ECIG	9.7
BX867151/ii	9.7
SsaD157	14
Ssa0139ECIG	24.2
Ssa0019ECIG	33.6
Ssa0026ECIG	41.4
group	s21a
Ssa0063aECIG	0
Ssa0063bECIG	0
Ssa0063cECIG	0
group	s21b
Omi27TUF	0
Ssa0143ECIG	0
Ssa0124ECIG	0.1
Ssa0199ECIG	0.1
BX867151/ii	0.1
SsaD157	0.1
Ssa0139ECIG	0.1
Ssa0019ECIG	0.1
Ssa0026ECIG	0.1
group	d22
Ssa0070ECIG	0
Ssa0071ECIG	0.8
Ssa0005ECIG	0.9
Sal4UoG	2.9
CL67680	3.5
BHMS332	3.8
Ssa0085ECIG	5.7
Ssa0011aECIG	7
Ssa0011bECIG	7
Ssa0104ECIG	7.7
OMM1166/ii	8.8
Ssa402UoS/i	10.3
BHMS173	16.1
SsaD58	21.6
Ssa404UoS	68.3
Ssa0237ECIG	68.3
group	s22
Ssa0070ECIG	0
Ssa0071ECIG	0
Ssa0005ECIG	0
Sal4UoG	0
CL67680	0
OMM1166/ii	0
BHMS332	0
Ssa0085ECIG	0
Ssa0104ECIG	0
Ssa0011aECIG	0
Ssa0011bECIG	0
Ssa402UoS/i	0
BHMS173	0
SsaD58	0
Ssa404UoS	0
group	d23
Ssa0196aECIG	0
Ssa0196bECIG	0
Ssa402UoS/ii	17
Ssa403UoS/i	17.8
Ssa0149ECIG	19
Ssa0174ECIG	19
Ssa0195aECIG	23.4
Ssa0195bECIG	23.4
Ssa0108ECIG	23.4
Ssa0123ECIG	25.4
Ssa0191ECIG	27.6
Ssa0029ECIG	29.9
Ssa0045ECIG	33.4
Ssa0113ECIG	33.4
Ssa0125ECIG	43.9
CL4215	55.2
BHMS283	97.5
Ssa0004ECIG	98.7
group	s23
Ssa0196aECIG	0
Ssa0196bECIG	0
Ssa402UoS/ii	0.2
Ssa403UoS/i	0.3
Ssa0149ECIG	0.3
Ssa0174ECIG	0.3
Ssa0195aECIG	0.3
Ssa0195bECIG	0.3
Ssa0108ECIG	0.3
Ssa0191ECIG	0.3
Ssa0029ECIG	0.4
Ssa0045ECIG	0.4
Ssa0113ECIG	0.4
Ssa0125ECIG	0.4
CL4215	0.4
BHMS283	0.4
Ssa0004ECIG	1
group	d24
Ssa0167ECIG	0
Ssa418UoS/i	16.9
Ssa0171aECIG	29.9
Ssa0171bECIG	29.9
SsaD71	43.2
OMM1166/i	51.4
Ssa0154ECIG	84.4
Ssa0138aECIG	91.7
Ssa0138bECIG	91.7
Ssa0089ECIG	95.8
Ssa0030ECIG	103.7
group	s24
Ssa0167ECIG	0
Ssa418UoS/i	0
Ssa0171aECIG	0
Ssa0171bECIG	0
SsaD71	0
OMM1166/i	0
Ssa0154ECIG	0
Ssa0138aECIG	0
Ssa0138bECIG	0
Ssa0089ECIG	0
Ssa0030ECIG	0
group	d25
Ssa421UoS	0
OmyFGT14TUF	1.5
BHMS384	7.1
Ssa0047aECIG	7.3
Ssa0047bECIG	7.3
Ssa0206ECIG	8
Ssa0168ECIG	8.8
Ssa0132ECIG	9.5
SsaD48	9.5
Omy1191UW	12.9
Ssa0037ECIG	18.1
BHMS349	39.7
SsaLEER15	55.2
group	s25
Ssa421UoS	0
OmyFGT14TUF	0.7
BHMS384	1.3
Ssa0047aECIG	1.3
Ssa0047bECIG	1.3
Ssa0206ECIG	1.3
Ssa0168ECIG	1.3
Ssa0132ECIG	1.3
SsaD48	1.3
Omy1191UW	1.3
Ssa0037ECIG	1.3
BHMS349	1.3
SsaLEER15	1.3
group	d28
CL6600	0
Ssa0023ECIG	1
OMM1107	1
OMM1120	1
Ssa0102ECIG	1.7
Ssa0242ECIG	3.7
Ssa405UoS	8.4
Ssa0165ECIG	17.7
Ssa0120ECIG	39.1
Ssa0192ECIG	45.2
CL47450	87.1
Ssa0044ECIG	102
Ssa0031ECIG	102
group	s28
CL6600	0
Ssa0023ECIG	11.3
OMM1107	11.3
OMM1120	14.2
Ssa0102ECIG	14.4
Ssa0242ECIG	17.8
Ssa405UoS	17.8
Ssa0165ECIG	17.8
Ssa0120ECIG	17.8
Ssa0192ECIG	17.8
Ssa0241ECIG	17.8
CL47450	18.2
Ssa0044ECIG	18.2
Ssa0031ECIG	18.2
group	d31
Ssa0127ECIG	0
Ssa0201ECIG	5.2
Ogo4UW	10.3
SsaD237	12.2
Ssa0172ECIG	29.2
group	s31
Ssa0127ECIG	0
Ogo4UW	3.2
SsaD237	3.2
Ssa0172ECIG	3.2
Ssa0201ECIG	3.2
group	d33
Ssa0067ECIG	0
BX305863	19.6
Ssa0087ECIG	33.6
Ssa0183ECIG	52.5
OMM1090	53.4
Ssa0253aECIG	54
Ssa0253bECIG	54
BHMS144	54
Ssa0006ECIG	54
Ssa0099ECIG	56.2
group	s33
Ssa0067ECIG	0
BX305863	0.5
Ssa0087ECIG	0.5
Ssa0183ECIG	0.5
OMM1090	11.1
Ssa0253aECIG	20.6
Ssa0253bECIG	20.6
BHMS144	27.3
Ssa0006ECIG	27.3
Ssa0099ECIG	32.5
group	dA
Ssa0016ECIG	0
Ssa0177ECIG	2.5
Ssa0032aECIG	8.4
Ssa0032bECIG	8.4
Ssa0163ECIG	9.5
Ssa0111aECIG	13.3
Ssa0111bECIG	13.3
Ssa0116ECIG	19.8
group	sA
Ssa0032aECIG	0
Ssa0032bECIG	0
Ssa0016ECIG	0
Ssa0116ECIG	0
Ssa0111aECIG	0.2
Ssa0111bECIG	0.2
Ssa0163ECIG	0.3
Ssa0177ECIG	0.3
