# Supplementary material for: A linkage map of the Atlantic salmon (Salmo salar) based on EST-derived SNP markers
Source: BMC Genomics. 2008 May 15;9:223. doi: 10.1186/1471-2164-9-223 (PMC2405805; doi:10.1186/1471-2164-9-223)
Supplement: Additional file 3 — Marker pairs with male-female order discrepancies. Marker pairs for which marker order were inverted in one map relative to the other. [file 1471-2164-9-223-S3.xls]

## Sheet: Ark1
linkage group	Marker1	Marker2	Male map position	Female map position
1	Ssa0182ECIG	Ssa0166ECIG	0.005	-23.7
1	Ssa0219ECIG	Ssa406UoS	0.224	-19.5
3	Ssa0215ECIG	Ssa0105ECIG	0.8	-2.6
3	Ssosl444	Ssa0105ECIG	0.2	-29
3	Ssosl444	CL22911	0.6	-22.6
3	Ssosl444	Ssa0227ECIG	0.6	-10
3	Ssosl444	Ssa0014ECIG	1.7	-17.5
3	Ssa0231ECIG	Ssa0105ECIG	0.2	-19
3	Ssa0231ECIG	CL22911	0.6	-12.6
3	Ssa0231ECIG	Ssa0014ECIG	1.7	-7.5
3	Ssa0013ECIG	Ssa0105ECIG	0.2	-21.9
3	Ssa0013ECIG	CL22911	0.6	-15.5
3	Ssa0013ECIG	Ssa0227ECIG	0.6	-2.9
3	Ssa0013ECIG	Ssa0014ECIG	1.7	-10.4
3	Ssa0250ECIG	Ssa0105ECIG	0.2	-25.2
3	Ssa0250ECIG	CL22911	0.6	-18.8
3	Ssa0250ECIG	Ssa0227ECIG	0.6	-6.2
3	Ssa0250ECIG	Ssa0014ECIG	1.7	-13.7
3	Ssa0251ECIG	Ssa0105ECIG	0.2	-24.4
3	Ssa0251ECIG	CL22911	0.6	-18
3	Ssa0251ECIG	Ssa0227ECIG	0.6	-5.4
3	Ssa0251ECIG	Ssa0014ECIG	1.7	-12.9
3	Ssa0169aECIG	Ssa0105ECIG	0.2	-85.4
3	Ssa0169aECIG	CL22911	0.6	-79
3	Ssa0169aECIG	Ssa0227ECIG	0.6	-66.4
3	Ssa0169aECIG	Ssa0014ECIG	1.7	-73.9
3	Ssa0169bECIG	Ssa0105ECIG	0.2	-85.4
3	Ssa0169bECIG	CL22911	0.6	-79
3	Ssa0169bECIG	Ssa0227ECIG	0.6	-66.4
3	Ssa0169bECIG	Ssa0014ECIG	1.7	-73.9
3	BHMS429	Ssa0105ECIG	0.2	-15.9
3	BHMS429	CL22911	0.6	-9.5
3	BHMS429	Ssa0014ECIG	1.7	-4.4
3	Ssa0227ECIG	Ssa0014ECIG	1.1	-7.5
4	OMM1037	Ssa171DU	0.3	-0.4
6	Ssa0148ECIG	Ssa0156ECIG	0.1	-5.8
6	Ssa0148ECIG	BHMS382	0.2	-10.6
6	Ssa0148ECIG	DAA	0.2	-9.6
6	Ssa0121ECIG	Ssa0156ECIG	0.1	-4.4
6	Ssa0121ECIG	BHMS382	0.2	-9.2
6	Ssa0121ECIG	DAA	0.2	-8.2
6	Ssa64/ii	Ssa0156ECIG	0.1	-4.4
6	Ssa64/ii	BHMS382	0.2	-9.2
6	Ssa64/ii	DAA	0.2	-8.2
6	Ssa0156ECIG	BHMS382	0.1	-4.8
6	Ssa0156ECIG	DAA	0.1	-3.8
10	Ssa0040ECIG	Ssa17	1	-2.4
A	Ssa0032aECIG	Ssa0177ECIG	0.3	-5.9
A	Ssa0032bECIG	Ssa0177ECIG	0.3	-5.9
A	Ssa0116ECIG	Ssa0111aECIG	0.2	-6.5
A	Ssa0116ECIG	Ssa0111bECIG	0.2	-6.5
A	Ssa0116ECIG	Ssa0163ECIG	0.3	-10.3
A	Ssa0116ECIG	Ssa0177ECIG	0.3	-17.3
A	Ssa0111aECIG	Ssa0163ECIG	0.1	-3.8
A	Ssa0111aECIG	Ssa0177ECIG	0.1	-10.8
A	Ssa0111bECIG	Ssa0163ECIG	0.1	-3.8
A	Ssa0111bECIG	Ssa0177ECIG	0.1	-10.8
